# Supplementary material for: Adaptive Gene Content and Allele Distribution Variations in the Wild and Domesticated Populations of Saccharomyces cerevisiae
Source: Front Microbiol. 2021 Feb 17;12:631250. doi: 10.3389/fmicb.2021.631250 (PMC7925643; doi:10.3389/fmicb.2021.631250)
Supplement: Supplementary file 2 [file Table_2.xlsx]

## Sheet: 347 lineage specific
Table S2. The genes that exist exclusively in specific lineages of S. cerevisiae and their possible functions
Lineage	Number of genes	Gene name*	Ratio (%) of isolates harboring the gene in the lineage	Ortholog in SGD_2010 S288c*	Estimated origin*	Closest hit*	Pfam annotation
CHN-IX	23	XXYS14.1--2265 (novel gene)	66.6667		Unknown
		32_augustus_masked_1_AMHPLA_TAIW	88.8889	R0010W	Plasmid		Recombinase Flp protein
		33_augustus_masked_1_AMHPLA_TAIW	88.8889	R0030W	Plasmid
		34_augustus_masked_1_AMHPLA_TAIW	88.8889	R0040W	Plasmid
		35_augustus_masked_1_AMHPLA_TAIW	88.8889	R0020W	Plasmid		Yeast trans-acting factor (REP1/REP2)
		374_augustus_masked_9019_CEI_2	100	YKR072C	Introgression	Unknown source	Flavoprotein
		375_augustus_masked_9019_CEI_2	100	YKR071C	Introgression	Unknown source	Cytokine-induced anti-apoptosis inhibitor 1, Fe-S biogenesis
		376_augustus_masked_9019_CEI_2	100	YKR065C	Introgression	Unknown source	Mitochondrial import protein Pam17
		377_augustus_masked_9019_CEI_2	100	YKR069W	Introgression	Unknown source	Tetrapyrrole (Corrin/Porphyrin) Methylases
		378_augustus_masked_9019_CEI_2	100	YKR067W	Introgression	Unknown source	Acyltransferase
		687_snap_masked_9062_CEI_2	100	YKR074W	Introgression	Unknown source	Uncharacterized conserved protein (DUF2340)
		1146_augustus_masked_AMH_5_6645	100	YKR075C	Introgression	Unknown source
		1147_augustus_masked_AMH_5_6645	100	YKR078W	Introgression	Unknown source	Vps5 C terminal like;PX domain
		1148_augustus_masked_AMH_5_6645	100	YKR077W	Introgression	Unknown source
		1149_augustus_masked_AMH_5_6645	100	YKR076W	Introgression	Unknown source	Glutathione S-transferase
		1286_augustus_masked_AMH_5_6613	100		Ancestral
		1388_augustus_masked_CEG_4_7331	100	YKR068C	Introgression	Unknown source	Transport protein particle (TRAPP) component
		1389_augustus_masked_CEG_4_7331	100	YKR066C	Introgression	Unknown source	Peroxidase
		1390_augustus_masked_CEG_4_7331	100		Unknown		Major Facilitator Superfamily
		1391_augustus_masked_CEG_4_7331	100	YKR070W	Introgression	Unknown source	Haloacid dehalogenase-like hydrolase
		1545_maker_AMH_5_6251	100		Unknown
		1607_snap_masked_AMH_5_6336	77.7778		Ancestral		Yeast-specific zinc responsive
		1752_snap_masked_CEG_4_7331	100	YKR064W	Introgression	Unknown source
CHN-I	7	68_augustus_masked_11590_BAL_7	100	YER184C	Ancestral		Fungal Zn(2)-Cys(6) binuclear cluster domain
		69_augustus_masked_11590_BAL_7	100	YER185W	Ancestral		RTA1 like protein
		565_snap_masked_11590_BAL_7	100		Ancestral
		800_augustus_masked_BAL_7_7460	100	YER183C	Ancestral		5-formyltetrahydrofolate cyclo-ligase family
		801_augustus_masked_BAL_7_7460	100	YER182W	Ancestral
		934_augustus_masked_BAL_7_7123	100	YER180C_A	Ancestral		Predicted coiled-coil protein (DUF2205)
		935_augustus_masked_BAL_7_7123	100	YER180C	Ancestral
CHN-II	1	1144_augustus_masked_CPS_4_19257	25		Ancestral		Flocculin repeat
CHN-III	1	1362_augustus_masked_BAM_7_7195	100		Ancestral		Phosphoglucomutase/phosphomannomutase, alpha/beta/alpha
Malaysia	1	59_augustus_masked_1113_BMC_1	100		Ancestral		Amino acid permease
CHN-V	1	1544_maker_BAP_7_6884	90		Unknown		Eukaryotic aspartyl protease
CHN-VI/VII	8	72_augustus_masked_1166_YCM	5		Candidate HGT	Kluvyeromyces sp.	Endoribonuclease L-PSP
		73_augustus_masked_1166_YCM	5		Unknown		Aldo/keto reductase family
		1003_augustus_masked_YCM_7680	5		Candidate HGT	Torulaspora sp.	Transmembrane amino acid transporter protein
		1004_augustus_masked_YCM_7680	5		Unknown		RTA1 like protein
		1005_augustus_masked_YCM_7680	5		Unknown		Phytanoyl-CoA dioxygenase (PhyH)
		1006_augustus_masked_YCM_7680	5		Unknown		Yeast PIR protein repeat
		1007_augustus_masked_YCM_7680	5		Unknown		Aminotransferase class-III
		788_augustus_masked_YCM_7981	20		Unknown
West African Beer	4	593_snap_masked_2218_BDE_8	20		Unknown
		594_snap_masked_2218_BDE_8	20		Unknown		Sugar (and other) transporter
		595_snap_masked_2218_BDE_8	20		Unknown		Sugar (and other) transporter
		933_augustus_masked_CCL_1_7511	50	YGL254W	Ancestral		Zinc finger, C2H2 type
South African Beer	1	592_snap_masked_2208_ABD_5	20		Unknown
Mexican Agave	42	61_augustus_masked_11216_CPN_4	85.7143		Introgression	S. paradoxus
		157_augustus_masked_2154_BRV_4	100	YBR295W	Introgression	S. paradoxus	Heavy-metal-associated domain;E1-E2 ATPase;haloacid dehalogenase-like hydrolase
		158_augustus_masked_2154_BRV_4	100	YBR297W	Introgression	S. paradoxus	Fungal Zn(2)-Cys(6) binuclear cluster domain
		175_augustus_masked_2782_CPI_4	85.7143		Ancestral		Flocculin repeat
		180_augustus_masked_2809_CPI_4	100	YHR182W	Introgression	S. paradoxus
		181_augustus_masked_2810_CPI_4	100		Introgression	S. paradoxus
		185_augustus_masked_2814_CPI_4	85.7143	YHL014C	Introgression	S. paradoxus	50S ribosome-binding GTPase
		192_augustus_masked_2854_CPI_4	100	YOL152W	Introgression	S. paradoxus	Ferric reductase like transmembrane component
		193_augustus_masked_2860_CPI_4	100	YBR294W	Introgression	S. paradoxus	Sulfate permease family
		194_augustus_masked_2860_CPI_4	100	YBR293W	Introgression	S. paradoxus	Major Facilitator Superfamily
		202_augustus_masked_2866_CPI_4	100	YHR179W	Introgression	S. paradoxus	NADH:flavin oxidoreductase / NADH oxidase family
		472_maker_2796_CPI_4	100	YBR186W	Introgression	S. paradoxus	ATPase family associated with various cellular activities (AAA)
		474_maker_2815_CPI_4	85.7143		Introgression	S. paradoxus
		563_snap_masked_11216_CPN_4	85.7143	YJL210W	Introgression	S. paradoxus	Pex2 / Pex12 amino terminal region
		599_snap_masked_2798_CPI_4	100		Introgression	S. paradoxus	Seripauperin and TIP1 family
		605_snap_masked_2844_CPI_4	85.7143		Ancestral
		606_snap_masked_2851_CPI_4	100		Introgression	S. paradoxus	Hyphally regulated cell wall protein N-terminal
		661_snap_masked_6415_CDN_4	85.7143		Introgression	S. paradoxus	PA14 domain
		693_snap_masked_9884_CPR_4	100		Introgression	S. paradoxus
		793_augustus_masked_CPI_4_15676	85.7143	YHL007C	Introgression	S. paradoxus	P21-Rho-binding domain
		834_augustus_masked_CPL_4_15597	85.7143	YBR079C	Introgression	S. paradoxus	PCI domain
		971_augustus_masked_BBM_6_6977	85.7143	YJR125C	Introgression	S. paradoxus	ENTH domain
		972_augustus_masked_BBM_6_6977	100	YJR124C	Introgression	S. paradoxus	Major Facilitator Superfamily
		988_augustus_masked_CPR_4_17842	100	YBL032W	Introgression	S. paradoxus	KH domain
		1139_augustus_masked_CPL_4_15430	85.7143		Introgression	S. paradoxus	COG4 transport protein
		1229_augustus_masked_CPM_4_14363	85.7143	YBR036C	Introgression	S. paradoxus	Ceramide synthase regulator
		1313_augustus_masked_CPR_4_17852	100		Introgression	S. paradoxus
		1322_augustus_masked_CPR_4_17852	100	YOL154W	Introgression	S. paradoxus	Putative peptidase family
		1323_augustus_masked_CPR_4_17852	100		Introgression	S. paradoxus	Peptidase family M20/M25/M40
		1329_augustus_masked_CPI_4_15337	100	YBR187W	Introgression	S. paradoxus	Uncharacterized protein family UPF0016
		1330_augustus_masked_CPI_4_15337	100	YBR188C	Introgression	S. paradoxus
		1347_augustus_masked_CPM_4_14657	100	YGL237C	Introgression	S. paradoxus	CCAAT-binding transcription factor (CBF-B/NF-YA) subunit B
		1348_augustus_masked_CPM_4_14657	100	YGL236C	Introgression	S. paradoxus	Glucose inhibited division protein A
		1350_augustus_masked_BBM_6_7257	100		Ancestral		Aldo/keto reductase family
		1354_augustus_masked_CPK_4_16612	85.7143		Introgression	S. paradoxus
		1355_augustus_masked_CPK_4_16612	85.7143	YGR236C	Introgression	S. paradoxus
		1356_augustus_masked_CPK_4_16612	85.7143	YGR235C	Introgression	S. paradoxus	Apolipoprotein O
		1405_augustus_masked_CQS_4_6442	100	YBR296C	Introgression	S. paradoxus	Phosphate transporter family
		1412_augustus_masked_CPN_4_15749	100		Introgression	S. paradoxus	Aldo/keto reductase family
		1430_augustus_masked_CPQ_4_15272	100	YAL062W	Introgression	S. paradoxus	Glutamate/Leucine/Phenylalanine/Valine dehydrogenase
		1596_snap_masked_CPM_4_14907	100		Introgression	S. paradoxus
		1635_snap_masked_CPL_4_15567	100	YHR181W	Introgression	S. paradoxus	Transmembrane adaptor Erv26
French Guiana	28	237_augustus_masked_4776_BCQ_8	60		Unknown		Maltose acetyltransferase
		238_augustus_masked_4776_BCQ_8	60		Unknown
		500_maker_4265_BCN_8	60	YBR299W,YGR292W	Ancestral		Alpha amylase, catalytic domain
		518_maker_6650_CPA_4	100		Ancestral		Sugar (and other) transporter
		630_snap_masked_4255_BCN_8	100		Ancestral		ABC-2 type transporter;CDR ABC transporter
		632_snap_masked_4255_BCN_8	100	YNR071C	Introgression	S. paradoxus	Aldose 1-epimerase
		633_snap_masked_4265_BCN_8	60		Ancestral
		639_snap_masked_4776_BCQ_8	60		Unknown		Fungal Zn(2)-Cys(6) binuclear cluster domain
		656_snap_masked_5627_CKN_4	100		Introgression	S. paradoxus	Sortilin, neurotensin receptor 3,
		667_snap_masked_6650_CPA_4	100	YFL052W	Introgression	S. paradoxus
		970_augustus_masked_BDP_5_11433	100		Ancestral		Low affinity iron permease
		979_augustus_masked_BCD_8_12448	60		Unknown		Aminotransferase class-III
		980_augustus_masked_BCD_8_12448	60	YGL257C	Introgression	S. paradoxus	Mannosyltransferase putative
		981_augustus_masked_BCD_8_12448	60		Unknown		Amino acid permease
		982_augustus_masked_BCD_8_12448	60	YGL258W	Ancestral		Yeast-specific zinc responsive
		983_augustus_masked_BCD_8_12448	60	YGL255W	Introgression	S. paradoxus	ZIP Zinc transporter
		1059_augustus_masked_AHF_3_9619	90	YIR042C	Introgression	S. paradoxus	Acetyltransferase (GNAT) domain
		1061_augustus_masked_BCB_3_14860	100		Unknown	S. paradoxus	Sugar (and other) transporter
		1081_augustus_masked_ALI_5_15120	80		Introgression	S. paradoxus
		1153_augustus_masked_CQS_4_6133	100		Introgression	S. paradoxus
		1351_augustus_masked_BBM_6_7257	100		Introgression	S. paradoxus	Major Facilitator Superfamily
		1376_augustus_masked_BNB_4_11356	100	YOL122C	Introgression	S. paradoxus	Natural resistance-associated macrophage protein
		1492_maker_BEE_6_12017	60		Introgression	S. paradoxus	Alpha amylase, catalytic domain
		1658_snap_masked_CNP_1_20000	100		Introgression	S. paradoxus
		1660_snap_masked_BCB_3_14860	100		Introgression	S. paradoxus	Sugar (and other) transporter
		1667_snap_masked_BMV_2_11488	100		Ancestral		Hyphally regulated cell wall protein N-terminal
		1747_snap_masked_BNB_4_11356	100	YOL123W	Introgression	S. paradoxus	RNA recognition motif. (a.k.a. RRM, RBD, or RNP domain)
		1759_snap_masked_CQS_4_6442	60		Introgression	S. paradoxus
Milk	9	231_augustus_masked_4576_BGM_1	75		Ancestral		HEAT-like repeat
		360_augustus_masked_858_BGT_2	75	YLR081W	Unknown		Sugar (and other) transporter
		362_augustus_masked_868_BGT_2	100	YLR082C	Ancestral
		684_snap_masked_859_BGT_2	80		Unknown
		1198_augustus_masked_BTG_3_6441	5	YBR180W	Introgression	S. paradoxus	Major Facilitator Superfamily
		1199_augustus_masked_BTG_3_6441	5		Ancestral		Voltage-dependent anion channel
		1295_augustus_masked_YCB_8071	70	YLR079W	Ancestral
		1470_maker_BGL_1_18155	30		Unknown	S. paradoxus	Flo11 domain
		1543_maker_YCB_8071	100		Ancestral
ADY/Mixed	1	1489_maker_BTE_3_67629	41.6667		Ancestral		Flocculin repeat
Brazilian Bioethanol	6	156_augustus_masked_2151_BRV_4	60	YLR461W	Introgression	S. paradoxus	Seripauperin and TIP1 family
		447_maker_137_YCE	100	YNL333W,YFL059W	Ancestral		SOR/SNZ family
		468_maker_2392_BTV_5	80		Unknown
		469_maker_2392_BTV_5	80		Unknown
		597_snap_masked_2392_BTV_5	80		Unknown
		1455_maker_BTT_3_19676	80		Unknown
Alpechin	214	108_augustus_masked_1649_AIE_1	80	YER065C	Introgression	S. paradoxus	Isocitrate lyase family
		109_augustus_masked_1649_AIE_1	80	YER064C	Introgression	S. paradoxus	Transcription factor Vhr1
		110_augustus_masked_1649_AIE_1	80	YER062C	Introgression	S. paradoxus	Haloacid dehalogenase-like hydrolase
		111_augustus_masked_1649_AIE_1	80	YER061C	Introgression	S. paradoxus	Beta-ketoacyl synthase, N-terminal domain
		112_augustus_masked_1649_AIE_1	90		Introgression	S. paradoxus	WD domain, G-beta repeat
		113_augustus_masked_1649_AIE_1	80	YER063W	Introgression	S. paradoxus	Tho1_MOS11_C
		114_augustus_masked_1654_AIE_1	80	YGL041W_A	Introgression	S. paradoxus
		115_augustus_masked_1654_AIE_1	80	YGL040C	Introgression	S. paradoxus	Delta-aminolevulinic acid dehydratase
		116_augustus_masked_1659_AIE_1	100	YEL071W	Introgression	S. paradoxus	FAD binding domain
		117_augustus_masked_1659_AIE_1	100		Introgression	S. paradoxus	DUP family
		118_augustus_masked_1661_AIE_1	100	YDR531W	Introgression	S. paradoxus	Fumble
		119_augustus_masked_1663_AIE_1	100		Introgression	S. paradoxus	NAD dependent epimerase/dehydratase family
		120_augustus_masked_1671_AIE_1	80	YIL013C	Introgression	S. paradoxus	ABC transporter
		122_augustus_masked_1684_AIE_1	80		Introgression	S. paradoxus
		123_augustus_masked_1685_AIE_1	100		Introgression	S. paradoxus	WD domain, G-beta repeat
		124_augustus_masked_1688_AIE_1	100	YJR107W	Introgression	S. paradoxus	HSF-type DNA-binding
		125_augustus_masked_1689_AIE_1	100	YJR153W	Introgression	S. paradoxus	Glycosyl hydrolases family 28
		128_augustus_masked_1697_AIE_1	60	YDL240W	Introgression	S. paradoxus	LIM domain
		130_augustus_masked_1697_AIE_1	70	YDL238C	Introgression	S. paradoxus	Amidohydrolase family
		131_augustus_masked_1697_AIE_1	80	YDL239C	Introgression	S. paradoxus	Septation initiation
		141_augustus_masked_1706_AIE_1	100	YDR346C	Introgression	S. paradoxus	Svf1-like
		147_augustus_masked_1985_AID_2	70		Introgression	S. paradoxus	Flocculin type 3 repeat
		208_augustus_masked_3088_AHL_3	100	YDR051C	Introgression	S. paradoxus	Histidine phosphatase superfamily (branch 1)
		210_augustus_masked_3103_AHL_3	100	YDR262W	Introgression	S. paradoxus
		211_augustus_masked_3105_AHL_3	90	YKL222C	Introgression	S. paradoxus	Fungal Zn(2)-Cys(6) binuclear cluster domain
		212_augustus_masked_3105_AHL_3	90	YKL220C	Introgression	S. paradoxus	Ferric reductase NAD binding domain
		254_augustus_masked_5425_CDT_2	100	YEL063C	Introgression	S. paradoxus	Amino acid permease
		255_augustus_masked_5427_CDT_2	80	YER164W	Introgression	S. paradoxus	Chromo (CHRromatin Organisation MOdifier) domain
		257_augustus_masked_5427_CDT_2	80	YER163C	Introgression	S. paradoxus	ChaC-like protein
		258_augustus_masked_5430_CDT_2	100	YDR520C	Introgression	S. paradoxus	Fungal Zn(2)-Cys(6) binuclear cluster domain
		259_augustus_masked_5430_CDT_2	100	YDR524C	Introgression	S. paradoxus	Putative GTPase activating protein for Arf
		261_augustus_masked_5430_CDT_2	100	YDR518W	Introgression	S. paradoxus	Thioredoxin
		262_augustus_masked_5430_CDT_2	100	YDR519W	Introgression	S. paradoxus	FKBP-type peptidyl-prolyl cis-trans isomerase
		263_augustus_masked_5432_CDT_2	100		Introgression	S. paradoxus	Cell division control protein 4 dimerisation domain
		266_augustus_masked_5486_AQA_4	70	YMR032W	Ancestral		Fes/CIP4, and EFC/F-BAR homology domain
		267_augustus_masked_5487_AQA_4	100	YLR121C	Ancestral		Eukaryotic aspartyl protease
		273_augustus_masked_5495_AQA_4	60	YMR036C	Introgression	S. paradoxus	Rhodanese-like domain
		291_augustus_masked_6738_ATQ_7	100	YKR046C	Introgression	S. paradoxus	Petite colonies protein 10
		292_augustus_masked_6738_ATQ_7	100	YKR045C	Introgression	S. paradoxus
		293_augustus_masked_6738_ATQ_7	100	YKR042W	Introgression	S. paradoxus	Beta-glucosidase (SUN family)
		294_augustus_masked_6739_ATQ_7	100	YLR454W	Introgression	S. paradoxus	Mitochondrial protein from FMP27
		359_augustus_masked_8489_AQD_4	70	YLR081W	Introgression	S. paradoxus	Sugar (and other) transporter
		381_augustus_masked_9671_CGD_5	70		Introgression	S. paradoxus	Sortilin, neurotensin receptor 3,
		451_maker_1652_AIE_1	60		Introgression	S. paradoxus	IMP dehydrogenase / GMP reductase domain
		454_maker_1706_AIE_1	90		Introgression	S. paradoxus	Sugar (and other) transporter
		510_maker_5430_CDT_2	60	YDR522C	Introgression	S. paradoxus	Protein kinase domain
		511_maker_5486_AQA_4	70	YMR033W	Introgression	S. paradoxus	Actin
		580_snap_masked_1649_AIE_1	100		Introgression	S. paradoxus	Permease for cytosine/purines, uracil, thiamine, allantoin
		582_snap_masked_1665_AIE_1	100	YIL102C,YIL014C_A	Introgression	S. paradoxus
		583_snap_masked_1698_AIE_1	100		Introgression	S. paradoxus	DUP family
		613_snap_masked_3084_AHL_3	70	YDL007C_A	Introgression	S. paradoxus
		652_snap_masked_5425_CDT_2	100	YEL068C	Introgression	S. paradoxus
		654_snap_masked_5487_AQA_4	100		Introgression	S. paradoxus
		655_snap_masked_5495_AQA_4	60	YMR035W	Introgression	S. paradoxus	Peptidase S24-like
		734_augustus_masked_AIE_1_5050	60		Introgression	S. paradoxus	Sugar (and other) transporter
		735_augustus_masked_AIE_1_5050	100	YDR341C	Introgression	S. paradoxus	Arginyl tRNA synthetase N terminal domain
		736_augustus_masked_AIE_1_5050	100	YDR339C	Introgression	S. paradoxus	Fcf1
		749_augustus_masked_YDM_5142	90		Introgression	S. paradoxus	Sortilin, neurotensin receptor 3,
		750_augustus_masked_YDM_5142	90		Introgression	S. paradoxus	Sugar (and other) transporter
		754_augustus_masked_AHM_1_7103	100		Introgression	S. paradoxus	tRNA synthetases class I (R)
		755_augustus_masked_AHM_1_7103	60	YHR049W	Introgression	S. paradoxus	Sugar (and other) transporter
		756_augustus_masked_AHM_1_7103	70	YHR051W	Introgression	S. paradoxus	Sugar (and other) transporter
		757_augustus_masked_AHM_1_7103	100	YHR056C	Introgression	S. paradoxus	Sec23/Sec24 zinc finger
		767_augustus_masked_CDT_2_5331	70	YLR080W	Introgression	S. paradoxus	Legume-like lectin family
		795_augustus_masked_YAE_4456	100		Introgression	S. paradoxus
		796_augustus_masked_YAE_4456	100	YDR052C	Introgression	S. paradoxus	Dfp1/Him1, central region
		799_augustus_masked_AQD_4_6774	100	YER073W	Introgression	S. paradoxus	Aldehyde dehydrogenase family
		803_augustus_masked_ATQ_7_5187	70	YDL157C	Introgression	S. paradoxus
		804_augustus_masked_ATQ_7_5187	60	YDL160C	Introgression	S. paradoxus	DEAD/DEAH box helicase
		805_augustus_masked_ATQ_7_5187	60	YDL164C	Introgression	S. paradoxus	ATP dependent DNA ligase C terminal region
		806_augustus_masked_ATQ_7_5187	60	YDL166C	Introgression	S. paradoxus	AAA domain
		807_augustus_masked_ATQ_7_5187	60	YDL167C	Introgression	S. paradoxus	Zn-finger in Ran binding protein and others
		808_augustus_masked_ATQ_7_5187	60	YDL161W	Introgression	S. paradoxus	ENTH domain
		809_augustus_masked_ATQ_7_5187	60	YDL165W	Introgression	S. paradoxus	NOT2 / NOT3 / NOT5 family
		812_augustus_masked_ABM_5_4619	90	YOR344C	Introgression	S. paradoxus	Helix-loop-helix DNA-binding domain
		813_augustus_masked_ABM_5_4619	90	YOR342C	Introgression	S. paradoxus
		814_augustus_masked_ABM_5_4619	90	YOR341W	Introgression	S. paradoxus	RNA polymerase Rpb1
		851_augustus_masked_CGD_5_5430	80	YGL043W	Introgression	S. paradoxus	TFIIS helical bundle-like domain
		852_augustus_masked_CGD_5_5430	90	YGL039W	Introgression	S. paradoxus	NAD dependent epimerase/dehydratase family
		854_augustus_masked_CGD_5_5430	90	YGL038C	Introgression	S. paradoxus	Glycosyltransferase sugar-binding region containing DXD motif
		872_augustus_masked_CGE_5_5752	100	YJL016W	Introgression	S. paradoxus
		878_augustus_masked_AVB_8_7811	70	YER169W	Introgression	S. paradoxus	jmjN domain
		879_augustus_masked_AVB_8_7811	60	YER171W	Introgression	S. paradoxus	Helical and beta-bridge domain
		880_augustus_masked_AVB_8_7811	100	YER168C	Introgression	S. paradoxus	Probable RNA and SrmB- binding site of polymerase A
		881_augustus_masked_AVB_8_7811	80		Introgression	S. paradoxus	Sec63 Brl domain
		886_augustus_masked_AVB_8_7764	100	YLR119W	Ancestral		Modifier of rudimentary (Mod(r)) protein
		888_augustus_masked_AVB_8_8057	100	YER076C	Introgression	S. paradoxus
		892_augustus_masked_AIE_1_5069	100	YKR039W	Introgression	S. paradoxus	Amino acid permease
		893_augustus_masked_AIE_1_5069	100	YKR041W	Introgression	S. paradoxus
		894_augustus_masked_AIE_1_5069	100	YKR044W	Introgression	S. paradoxus	Legume-like lectin family
		896_augustus_masked_AIE_1_5069	100	YKR043C	Introgression	S. paradoxus	Histidine phosphatase superfamily (branch 1)
		909_augustus_masked_AHL_3_7778	70		Introgression	S. paradoxus	SUR7/PalI family
		925_augustus_masked_AHM_1_7114	100	YDR348C	Introgression	S. paradoxus	Pal1 cell morphology protein
		927_augustus_masked_AHM_1_7114	100	YDR347W	Introgression	S. paradoxus
		936_augustus_masked_AVB_8_7811	80	YER162C	Ancestral		Rad4 transglutaminase-like domain
		937_augustus_masked_AHM_1_7082	80	YFL054C	Ancestral		Major intrinsic protein
		957_augustus_masked_CGE_5_5798	100	YIL014W	Introgression	S. paradoxus	Mannosyltransferase putative
		958_augustus_masked_CGE_5_5798	100	YIL010W	Introgression	S. paradoxus	AhpC/TSA family
		960_augustus_masked_ABM_5_4457	100	YDR529C	Introgression	S. paradoxus	Ubiquinol-cytochrome C reductase complex 14kD subunit
		961_augustus_masked_ABM_5_4457	100	YDR530C	Introgression	S. paradoxus	ATP adenylyltransferase
		962_augustus_masked_ABM_5_4457	100	YDR533C	Introgression	S. paradoxus	DJ-1/PfpI family
		963_augustus_masked_ABM_5_4457	100		Introgression	S. paradoxus	Facilitor Of Iron Transport 1 and 2
		964_augustus_masked_ABM_5_4457	100	YDR527W	Introgression	S. paradoxus	RPAP1-like, N-terminal
		965_augustus_masked_ABM_5_4457	100	YDR528W	Introgression	S. paradoxus
		973_augustus_masked_YBR_7258	90	YOR010C	Ancestral		Yeast PIR protein repeat
		974_augustus_masked_YBR_7258	90	YER008C	Introgression	S. paradoxus	Exocyst complex component Sec3
		975_augustus_masked_YBR_7258	60	YER010C	Introgression	S. paradoxus	Aldolase/RraA
		992_augustus_masked_ABM_5_4637	90	YGL054C	Introgression	S. paradoxus	Cornichon protein
		993_augustus_masked_AIE_1_5046	100	YBR067C	Introgression	S. paradoxus	Seripauperin and TIP1 family
		994_augustus_masked_AIE_1_5046	100	YBR066C	Introgression	S. paradoxus
		995_augustus_masked_AIE_1_5046	100	YBR063C	Introgression	S. paradoxus
		996_augustus_masked_AIE_1_5046	100	YBR061C	Introgression	S. paradoxus	FtsJ-like methyltransferase
		997_augustus_masked_AIE_1_5046	100		Introgression	S. paradoxus	Origin recognition complex subunit 2
		1008_augustus_masked_AID_2_6438	100	YEL072W	Introgression	S. paradoxus
		1009_augustus_masked_AID_2_6438	100	YNR074C	Introgression	S. paradoxus	Pyridine nucleotide-disulphide oxidoreductase
		1010_augustus_masked_AID_2_6438	100	YNR075W	Introgression	S. paradoxus	DUP family
		1013_augustus_masked_AID_2_6438	100	YEL066W	Introgression	S. paradoxus	Acetyltransferase (GNAT) family
		1014_augustus_masked_AID_2_6438	100	YEL065W	Introgression	S. paradoxus
		1015_augustus_masked_AID_2_6438	60	YEL062W	Introgression	S. paradoxus	Nitrogen permease regulator 2
		1016_augustus_masked_AID_2_6438	100	YEL069C	Introgression	S. paradoxus	Sugar (and other) transporter
		1017_augustus_masked_AID_2_6438	100		Introgression	S. paradoxus
		1018_augustus_masked_AID_2_6438	100	YEL064C	Introgression	S. paradoxus	Transmembrane amino acid transporter protein
		1042_augustus_masked_AQD_4_6895	100	YJL168C	Introgression	S. paradoxus	SRI (Set2 Rpb1 interacting) domain
		1043_augustus_masked_AQD_4_6895	100	YJL170C	Introgression	S. paradoxus
		1044_augustus_masked_AQD_4_6895	100	YJL171C	Introgression	S. paradoxus	Glycine-rich protein domain (DUF2403)
		1047_augustus_masked_AQD_4_6895	100		Introgression	S. paradoxus	Peptidase family M20/M25/M40
		1054_augustus_masked_BRK_4_4772	100	YDL013W	Introgression	S. paradoxus
		1055_augustus_masked_BRK_4_4772	70	YDL010W	Introgression	S. paradoxus	Glutaredoxin
		1056_augustus_masked_BRK_4_4772	70	YDL008W	Introgression	S. paradoxus	Anaphase-promoting complex subunit 11 RING-H2 finger
		1057_augustus_masked_BRK_4_4772	70	YDL007W	Introgression	S. paradoxus	ATPase family associated with various cellular activities (AAA)
		1087_augustus_masked_CDT_2_5278	100		Introgression	S. paradoxus
		1088_augustus_masked_CDT_2_5278	100	YMR123W	Introgression	S. paradoxus	ER protein Pkr1
		1089_augustus_masked_CDT_2_5278	100	YMR124W	Introgression	S. paradoxus
		1090_augustus_masked_CDT_2_5278	100		Introgression	S. paradoxus	MIF4G domain
		1094_augustus_masked_AIE_1_5054	80	YDL237W	Introgression	S. paradoxus
		1130_augustus_masked_AQA_4_7340	100	YLR130C	Ancestral		ZIP Zinc transporter
		1150_augustus_masked_AHM_1_7118	70	YCR073C	Introgression	S. paradoxus	Protein kinase domain
		1152_augustus_masked_AHM_1_7118	70	YCR073W_A	Introgression	S. paradoxus	Glucosamine-6-phosphate isomerases/6-phosphogluconolactonase
		1155_augustus_masked_CGD_5_5436	100	YBR007C	Introgression	S. paradoxus	Sel1 repeat
		1156_augustus_masked_CGD_5_5436	100	YBR008C	Introgression	S. paradoxus	Major Facilitator Superfamily
		1162_augustus_masked_YAW_6840	100	YKL094W	Introgression	S. paradoxus	Serine aminopeptidase, S33
		1163_augustus_masked_YAW_6840	100	YKL095W	Introgression	S. paradoxus	Family of unknown function (DUF572)
		1164_augustus_masked_YAW_6840	100	YKL096W	Introgression	S. paradoxus	Yeast PIR protein repeat
		1165_augustus_masked_YAW_6840	100	YKL096W_A	Introgression	S. paradoxus	Yeast PIR protein repeat
		1177_augustus_masked_AVB_8_7958	70	YAL036C	Introgression	S. paradoxus	50S ribosome-binding GTPase
		1213_augustus_masked_BRK_4_4809	100		Introgression	S. paradoxus	Amino-transferase class IV
		1214_augustus_masked_BRK_4_4809	100	YJR150C	Ancestral		Seripauperin and TIP1 family
		1215_augustus_masked_BRK_4_4809	90		Ancestral		Aldo/keto reductase family
		1216_augustus_masked_BRK_4_4809	100	YJR152W	Introgression	S. paradoxus	Major Facilitator Superfamily
		1217_augustus_masked_BRK_4_4809	100		Introgression	S. paradoxus
		1219_augustus_masked_YBR_7284	60	YGL019W	Introgression	S. paradoxus	Casein kinase II regulatory subunit
		1220_augustus_masked_YBR_7284	60	YGL020C	Introgression	S. paradoxus	CHD5-like protein
		1221_augustus_masked_AQA_4_6966	100		Introgression	S. paradoxus	Hydroxymethylglutaryl-coenzyme A reductase
		1222_augustus_masked_AQA_4_6966	100	YLR451W	Introgression	S. paradoxus	Fungal Zn(2)-Cys(6) binuclear cluster domain
		1224_augustus_masked_AQA_4_6966	100	YLR452C	Introgression	S. paradoxus	Domain found in Dishevelled, Egl-10, and Pleckstrin (DEP)
		1225_augustus_masked_AQA_4_6966	100	YLR453C	Introgression	S. paradoxus
		1231_augustus_masked_AHL_3_7961	80	YDR034C	Introgression	S. paradoxus	Fungal specific transcription factor domain
		1232_augustus_masked_AHL_3_7961	70		Introgression	S. paradoxus	DAHP synthetase I family
		1254_augustus_masked_CGD_5_5246	70		Introgression	S. paradoxus	Dip2/Utp12 Family
		1255_augustus_masked_CGD_5_5246	70	YDR399W	Introgression	S. paradoxus	Phosphoribosyl transferase domain
		1256_augustus_masked_CGD_5_5246	70	YDR400W	Introgression	S. paradoxus	Inosine-uridine preferring nucleoside hydrolase
		1257_augustus_masked_CGD_5_5246	70	YDR402C	Introgression	S. paradoxus	Cytochrome P450
		1264_augustus_masked_AID_2_6415	80	YJR092W	Introgression	S. paradoxus	Glycosyl hydrolase family 47
		1265_augustus_masked_AID_2_6415	90	YJR090C	Introgression	S. paradoxus	Lysine methyltransferase
		1266_augustus_masked_AID_2_6415	90	YJR091C	Introgression	S. paradoxus	Cys/Met metabolism PLP-dependent enzyme
		1272_augustus_masked_CPG_1_7611	90	YDL073W	Introgression	S. paradoxus	Protein of unknown function (DUF1765)
		1273_augustus_masked_CPG_1_7611	90	YDL072C	Introgression	S. paradoxus	B-cell receptor-associated protein 31-like
		1274_augustus_masked_AIE_1_4858	90	YGL050W	Introgression	S. paradoxus	Methyltransferase TYW3
		1299_augustus_masked_AQA_4_7348	60	YIL046W	Introgression	S. paradoxus	F-box-like
		1324_augustus_masked_AHM_1_6883	100		Introgression	S. paradoxus
		1326_augustus_masked_AID_2_6383	80	YAL039C	Introgression	S. paradoxus	Cytochrome c/c1 heme lyase
		1332_augustus_masked_CPG_1_7609	70	YFR051C	Introgression	S. paradoxus	Clathrin adaptor complex small chain
		1333_augustus_masked_CPG_1_7609	70	YFR050C	Introgression	S. paradoxus	Proteasome subunit
		1334_augustus_masked_CPG_1_7609	90	YFR055W	Introgression	S. paradoxus	Cys/Met metabolism PLP-dependent enzyme
		1363_augustus_masked_CDT_2_5317	100	YER059W	Introgression	S. paradoxus	Cyclin
		1364_augustus_masked_CDT_2_5317	100	YER067W	Introgression	S. paradoxus	Respiratory growth induced protein 1
		1393_augustus_masked_CGD_5_5418	60	YMR037C	Introgression	S. paradoxus	Zinc finger, C2H2 type
		1406_augustus_masked_AQA_4_7358	80	YDR251W	Introgression	S. paradoxus
		1407_augustus_masked_CGD_5_5424	90	YKL221W	Introgression	S. paradoxus	Major Facilitator Superfamily
		1413_augustus_masked_AID_2_6220	100	YJR104C	Introgression	S. paradoxus	Dolichyl-phosphate-mannose-protein mannosyltransferase
		1414_augustus_masked_AID_2_6220	100	YJR105W	Introgression	S. paradoxus	Mitochondrial genome maintenance MGM101
		1419_augustus_masked_CPG_1_7550	100	YFL010C	Introgression	S. paradoxus	WW domain
		1420_augustus_masked_AQA_4_7362	100	YMR307W	Ancestral		Glucanosyltransferase
		1426_augustus_masked_AHL_3_8012	100	YDR263C	Introgression	S. paradoxus	XPG I-region
		1427_augustus_masked_AHL_3_8012	100	YDR260C	Introgression	S. paradoxus	Apc13p protein
		1428_augustus_masked_AHL_3_8012	100	YDR258C	Introgression	S. paradoxus	AAA domain (Cdc48 subfamily)
		1440_maker_AHM_1_7103	100	YHR097C	Introgression	S. paradoxus	Pal1 cell morphology protein
		1456_maker_ATQ_7_5187	60		Introgression	S. paradoxus
		1467_maker_ABM_5_4633	60	YLR078C	Introgression	S. paradoxus
		1471_maker_CGE_5_5798	100		Introgression	S. paradoxus	Seripauperin and TIP1 family
		1475_maker_AIE_1_5046	100	YBR062C	Introgression	S. paradoxus	Ring finger domain
		1476_maker_AID_2_6438	100		Introgression	S. paradoxus	DUP family
		1482_maker_BRK_4_4772	100	YDL012C	Introgression	S. paradoxus
		1508_maker_AVB_8_8060	60	YML085C	Introgression	S. paradoxus	Tubulin/FtsZ family, GTPase domain
		1523_maker_BRK_4_4809	90		Ancestral		Phytanoyl-CoA dioxygenase (PhyH)
		1546_maker_CPG_1_7609	70		Introgression	S. paradoxus	Hyphally regulated cell wall protein N-terminal
		1549_maker_CDT_2_5317	100		Introgression	S. paradoxus	Permease for cytosine/purines, uracil, thiamine, allantoin
		1565_maker_AQA_4_7358	80		Introgression	S. paradoxus
		1568_maker_AHL_3_8012	100	YDR261C	Introgression	S. paradoxus
		1574_snap_masked_AIE_1_5050	90		Introgression	S. paradoxus	SNF2 family N-terminal domain
		1581_snap_masked_CDT_2_5211	90	YOR378W	Introgression	S. paradoxus	Major Facilitator Superfamily
		1597_snap_masked_ATQ_7_5187	60	YDL160C_A	Introgression	S. paradoxus	CENP-S associating Centromere protein X
		1617_snap_masked_AVB_8_7764	100	YLR118C	Introgression	S. paradoxus	Phospholipase/Carboxylesterase
		1627_snap_masked_AQD_4_6879	70		Introgression	S. paradoxus	Proteasome-substrate-size regulator, N-terminal
		1637_snap_masked_ABM_5_4457	100		Introgression	S. paradoxus
		1638_snap_masked_ABM_5_4457	100	YDR532C	Introgression	S. paradoxus	Spindle pole body component
		1641_snap_masked_YBR_7258	100		Introgression	S. paradoxus	Proteasome subunit
		1646_snap_masked_AIE_1_5046	100	YBR065C	Introgression	S. paradoxus
		1689_snap_masked_AVB_8_7958	70		Introgression	S. paradoxus
		1690_snap_masked_AVB_8_7958	80	YAL037W	Introgression	S. paradoxus
		1698_snap_masked_BRK_4_4809	100		Unknown	S. paradoxus	Nitronate monooxygenase
		1711_snap_masked_AIE_1_4858	80		Introgression	S. paradoxus	MIF4G domain
		1728_snap_masked_CPG_1_7609	70	YFR049W	Introgression	S. paradoxus	Ribosomal protein S36, mitochondrial
		1761_snap_masked_CGD_5_5424	90	YKL219W	Introgression	S. paradoxus	DUP family
* From Peter et al (2018).
