# Supplementary material for: Adaptive Gene Content and Allele Distribution Variations in the Wild and Domesticated Populations of Saccharomyces cerevisiae
Source: Front Microbiol. 2021 Feb 17;12:631250. doi: 10.3389/fmicb.2021.631250 (PMC7925643; doi:10.3389/fmicb.2021.631250)
Supplement: Supplementary file 3 [file Table_3.xlsx]

## Sheet: Sheet2
Table S3. Genes that shared by more than 90% of the isolates in one group but by less than 10% of the isolates in the other groups of S. cerevisiae
Group	Pangenome id*	Gene name*	Origin assignment*	Origin (closest hit)*	Ortholog in SGD_2010*	Annotation in S288c genome	NCBI Protein Blast result	Pfam annotation
Wild	ORF45	45_PUT_IRON_TRASP_R.14849_	Ancestral
	ORF310	310_augustus_masked_705_YCN	Ancestral				zinc cluster transcription factor	Zn(2)-C6 fungal-type domain-containing protein
	ORF790	790_augustus_masked_AMH_5_6637	Ancestral		YCL069W		Predicted Major Facilitator Superfamily	Major facilitator superfamily
	ORF791	791_augustus_masked_AMH_5_6637	Ancestral				FLO70	Flocculin type 3 repeat
	ORF1251	1451_maker_AMH_5_6637	Ancestral				MFS transporter	Tetracycline resistance protein/drug resistance transporter?(IPR001411)
	ORF1835	1835_YAL063C_A	Unknown			Putative protein of unknown function
	ORF373	373_augustus_masked_893_BGT_2	Ancestral				MAL-activator protein
	ORF1865	1865_YAR053W	Unknown			Dubious open reading frame; unlikely to encode a functional protein
	ORF44	44_PUT_AA_TRASP_R.14848_	Ancestral					SLC12A domain GO:0006810|GO:0016020|GO:0055085
	ORF768	768_augustus_masked_CAR_3_5886	Ancestral					Hyphally-regulated cell wall protein
	ORF1021	1021_augustus_masked_ABL_5_5062	Ancestral					NADP-dependent oxidoreductase domain
	ORF1107	1107_augustus_masked_AFA_4_7928	Introgression	S. paradoxus
	ORF1704	1704_snap_masked_CPD_4_13463	Introgression	S. paradoxus
	ORF1866	1866_YAR060C_NumOfGenes_2	Ancestral			Dubious open reading frame; unlikely to encode a functional protein,
	ORF4699	4699_YIR042C	Ancestral			Putative protein of unknown function
	ORF6793	6793_YNR074C	Ancestral			Mitochondrial cell death effector; translocates to the nucleus in response to apoptotic stimuli, homolog of mammalian Apoptosis-Inducing Factor, putative reductase"
	ORF217	217_augustus_masked_339_ALB_3	Ancestral		YDR040C			P-type ATPase?(IPR001757)
Solid-state Fermentation	ORF160	160_augustus_masked_223_BFM_3	Unknown
	ORF1520	1520_maker_CGH_5_16625	Ancestral				BIO6/YAR069W-A Putative 7-keto-8-aminopelargonic acid (KAPA) synthetase	Aminotransferase class-III?(IPR005814)
	ORF1643	1643_snap_masked_BAN_7_6824	Ancestral					Zn(2)-C6 fungal-type DNA-binding domain
	ORF1506	1506_maker_AMH_5_6583	Unknown
	ORF598	598_snap_masked_277_BFM_3	candidate HGT	Stenotrophomonas maltophilia				GNAT domain
	ORF1205	1205_augustus_masked_CGH_5_16625	Ancestral					Phytanoyl-CoA dioxygenase?(IPR008775)
	ORF1243	1243_augustus_masked_ACC_7_6008	Ancestral		YOR382W			Facilitor Of iron transport 1/2?(IPR035323)
	ORF1530	1530_maker_BAM_7_7205	Ancestral		YKL070W			Transcriptional regulator PAI 2-type?(IPR007396)
	ORF3520	3520_YER188W_NumOfGenes_2	Ancestral			Dubious ORF, "Dubious open reading frame; unlikely to encode a functional protein, based on available experimental and comparative sequence data; large-scale analyses show mRNA expression increases under anaerobic conditions and two-hybrid interactions with Sst2p"
	ORF7604	7604_YPL257W	Unknown			Putative protein of unknown function; homozygous diploid deletion strain exhibits low budding index; physically interacts with Hsp82p; YPL257W is not an essential gene"
	ORF2630	2630_YDL185W				Subunit A of the V1 peripheral membrane domain of V-ATPase; protein precursor undergoes self-catalyzed splicing to yield the extein Tfp1p and the intein Vde (PI-SceI), which is a site-specific endonuclease; the V1 peripheral membrane domain of the vacuolar H+-ATPase (V-ATPase) has eight subunits; involved in methionine restriction extension of chronological lifespan in an autophagy-dependent mann…
Liquid-state Fermentation	ORF4512	4512_YIL029C	Ancestral			Putative protein of unknown function; deletion confers sensitivity to 4-(N-(S-glutathionylacetyl)amino) phenylarsenoxide (GSAO); YIL029C has a paralog, YPR071W, that arose from a single-locus duplication"
	ORF680	680_snap_masked_7627_AVS_5	Ancestral
	ORF1656	1656_snap_masked_BGR_1_19009	Unknown
	ORF1682	1682_snap_masked_CLG_4_26387	Ancestral				Zinc-regulated transporter 1	Zinc/iron permease?(IPR003689)
	ORF2728	2728_YDR036C	Introgression	S. paradoxus		Verified ORF, "3-hydroxyisobutyryl-CoA hydrolase; member of a family of enoyl-CoA hydratase/isomerases; non-tagged protein is detected in highly purified mitochondria in high-throughput studies; phosphorylated; mutation affects fluid-phase endocytosis"
	ORF2729	2729_YDR037W	Introgression	S. paradoxus
	ORF3645	3645_YFR057W	Unknown			Putative protein of unknown function
	ORF4209	4209_YHL015W_A	Unknown			Uncharacterized ORF, "Putative protein of unknown function"
	ORF6050	6050_YML125C	Ancestral			Verified ORF, "Putative cytochrome b5 reductase, localized to the plasma membrane; may be involved in regulation of lifespan; required for maturation of Gas1p and Pho8p, proposed to be involved in protein trafficking; PGA3 has a paralog, AIM33, that arose from the whole genome duplication"
	ORF6247	6247_YMR182W_A	Ancestral			Uncharacterized ORF, "Putative protein of unknown function"
* From Peter et al (2018).
