# Supplementary material for: Adaptive Gene Content and Allele Distribution Variations in the Wild and Domesticated Populations of Saccharomyces cerevisiae
Source: Front Microbiol. 2021 Feb 17;12:631250. doi: 10.3389/fmicb.2021.631250 (PMC7925643; doi:10.3389/fmicb.2021.631250)
Supplement: Supplementary file 4 [file Table_4.xlsx]

## Sheet: Enrichment
Table S4. GO terms of biological processes enriched with genes showing specific allele distribution patterns in the wild and the liquid- and solid-state fermentation groups of S. cerevisiae
GroupID	Term	Description	LogP	Log(q-value)	InTerm/InList	Genes
1_Summary	GO:0031331	positive regulation of cellular catabolic process	-4.91683	-1.37463	6/61	RIM15,CTH1,ADR1,PUT3,ITT1,WHI3,SRO9,GIP4,HSF1,CAF120,GIP2,CHD1
1_Member	GO:0031331	positive regulation of cellular catabolic process	-4.91683	-1.37463	6/61	RIM15,CTH1,ADR1,PUT3,ITT1,WHI3
1_Member	GO:0009896	positive regulation of catabolic process	-4.87548	-1.37463	6/62	RIM15,CTH1,ADR1,PUT3,ITT1,WHI3
1_Member	GO:0031329	regulation of cellular catabolic process	-3.34602	-0.559995	6/116	RIM15,CTH1,ADR1,PUT3,ITT1,WHI3
1_Member	GO:0009894	regulation of catabolic process	-3.24794	-0.559995	6/121	RIM15,CTH1,ADR1,PUT3,ITT1,WHI3
1_Member	GO:0032268	regulation of cellular protein metabolic process	-2.40444	-0.0497094	9/369	SRO9,GIP4,CTH1,HSF1,ITT1,CAF120,WHI3,GIP2,CHD1
1_Member	GO:0051246	regulation of protein metabolic process	-2.35027	-0.0195857	9/376	SRO9,GIP4,CTH1,HSF1,ITT1,CAF120,WHI3,GIP2,CHD1
1_Member	GO:0006417	regulation of translation	-2.15879	0	5/140	SRO9,CTH1,HSF1,ITT1,WHI3
1_Member	GO:0034248	regulation of cellular amide metabolic process	-2.10799	0	5/144	SRO9,CTH1,HSF1,ITT1,WHI3
2_Summary	GO:0019219	regulation of nucleobase-containing compound metabolic process	-4.51756	-1.30861	18/753	RIM15,RIX7,PSR1,YLL054C,RXT3,CTH1,ADR1,HSF1,RPT6,BRF1,RIE1,PUT3,ORC1,GAL80,CAF120,WHI3,HOS1,CHD1,CFT1,RAD2,ITT1,NUD1
2_Member	GO:0019219	regulation of nucleobase-containing compound metabolic process	-4.51756	-1.30861	18/753	RIM15,RIX7,PSR1,YLL054C,RXT3,CTH1,ADR1,HSF1,RPT6,BRF1,RIE1,PUT3,ORC1,GAL80,CAF120,WHI3,HOS1,CHD1
2_Member	GO:0051252	regulation of RNA metabolic process	-4.50844	-1.30861	17/680	RIM15,PSR1,YLL054C,RXT3,CTH1,ADR1,HSF1,RPT6,BRF1,RIE1,PUT3,ORC1,GAL80,CAF120,WHI3,HOS1,CHD1
2_Member	GO:0006351	transcription, DNA-templated	-3.6007	-0.595067	16/723	RIM15,PSR1,YLL054C,RXT3,ADR1,CFT1,HSF1,RPT6,BRF1,RAD2,PUT3,ORC1,GAL80,CAF120,HOS1,CHD1
2_Member	GO:0097659	nucleic acid-templated transcription	-3.57969	-0.595067	16/726	RIM15,PSR1,YLL054C,RXT3,ADR1,CFT1,HSF1,RPT6,BRF1,RAD2,PUT3,ORC1,GAL80,CAF120,HOS1,CHD1
2_Member	GO:0032774	RNA biosynthetic process	-3.55185	-0.595067	16/730	RIM15,PSR1,YLL054C,RXT3,ADR1,CFT1,HSF1,RPT6,BRF1,RAD2,PUT3,ORC1,GAL80,CAF120,HOS1,CHD1
2_Member	GO:0006366	transcription by RNA polymerase II	-3.30123	-0.559995	13/539	RIM15,PSR1,YLL054C,ADR1,CFT1,HSF1,RPT6,RAD2,PUT3,GAL80,CAF120,HOS1,CHD1
2_Member	GO:0045935	positive regulation of nucleobase-containing compound metabolic process	-3.28603	-0.559995	11/402	RIM15,RIX7,PSR1,YLL054C,CTH1,ADR1,HSF1,RPT6,PUT3,WHI3,HOS1
2_Member	GO:0051173	positive regulation of nitrogen compound metabolic process	-3.28564	-0.559995	13/541	RIM15,RIX7,PSR1,YLL054C,CTH1,ADR1,HSF1,RPT6,PUT3,ITT1,CAF120,WHI3,HOS1
2_Member	GO:0010604	positive regulation of macromolecule metabolic process	-3.27788	-0.559995	13/542	RIM15,RIX7,PSR1,YLL054C,CTH1,ADR1,HSF1,RPT6,PUT3,ITT1,CAF120,WHI3,HOS1
2_Member	GO:0006355	regulation of transcription, DNA-templated	-3.13552	-0.503472	14/636	RIM15,PSR1,YLL054C,RXT3,ADR1,HSF1,RPT6,BRF1,PUT3,ORC1,GAL80,CAF120,HOS1,CHD1
2_Member	GO:1903506	regulation of nucleic acid-templated transcription	-3.10124	-0.503472	14/641	RIM15,PSR1,YLL054C,RXT3,ADR1,HSF1,RPT6,BRF1,PUT3,ORC1,GAL80,CAF120,HOS1,CHD1
2_Member	GO:2001141	regulation of RNA biosynthetic process	-3.10124	-0.503472	14/641	RIM15,PSR1,YLL054C,RXT3,ADR1,HSF1,RPT6,BRF1,PUT3,ORC1,GAL80,CAF120,HOS1,CHD1
2_Member	GO:0031325	positive regulation of cellular metabolic process	-3.04677	-0.500157	13/573	RIM15,RIX7,PSR1,YLL054C,CTH1,ADR1,HSF1,RPT6,PUT3,ITT1,CAF120,WHI3,HOS1
2_Member	GO:0009893	positive regulation of metabolic process	-2.98999	-0.466864	13/581	RIM15,RIX7,PSR1,YLL054C,CTH1,ADR1,HSF1,RPT6,PUT3,ITT1,CAF120,WHI3,HOS1
2_Member	GO:0051254	positive regulation of RNA metabolic process	-2.92703	-0.42618	10/375	RIM15,PSR1,YLL054C,CTH1,ADR1,HSF1,RPT6,PUT3,WHI3,HOS1
2_Member	GO:0006357	regulation of transcription by RNA polymerase II	-2.67178	-0.192115	11/477	RIM15,PSR1,YLL054C,ADR1,HSF1,RPT6,PUT3,GAL80,CAF120,HOS1,CHD1
2_Member	GO:0045944	positive regulation of transcription by RNA polymerase II	-2.33192	-0.0195857	8/309	RIM15,PSR1,YLL054C,ADR1,HSF1,RPT6,PUT3,HOS1
2_Member	GO:0048522	positive regulation of cellular process	-2.33011	-0.0195857	14/771	RIM15,RIX7,PSR1,YLL054C,CTH1,ADR1,HSF1,RPT6,PUT3,NUD1,ITT1,CAF120,WHI3,HOS1
2_Member	GO:0048518	positive regulation of biological process	-2.24414	0	14/788	RIM15,RIX7,PSR1,YLL054C,CTH1,ADR1,HSF1,RPT6,PUT3,NUD1,ITT1,CAF120,WHI3,HOS1
2_Member	GO:0010557	positive regulation of macromolecule biosynthetic process	-2.07929	0	9/414	RIM15,RIX7,PSR1,YLL054C,ADR1,HSF1,RPT6,PUT3,HOS1
3_Summary	GO:0061408	positive regulation of transcription from RNA polymerase II promoter in response to heat stress	-3.07432	-0.502884	3/22	RIM15,PSR1,HSF1,AVO1
3_Member	GO:0061408	positive regulation of transcription from RNA polymerase II promoter in response to heat stress	-3.07432	-0.502884	3/22	RIM15,PSR1,HSF1
3_Member	GO:1902532	negative regulation of intracellular signal transduction	-2.28433	0	3/41	PSR1,HSF1,AVO1
3_Member	GO:0031929	TOR signaling	-2.14399	0	3/46	PSR1,HSF1,AVO1
3_Member	GO:0036003	positive regulation of transcription from RNA polymerase II promoter in response to stress	-2.14399	0	3/46	RIM15,PSR1,HSF1
4_Summary	GO:0048523	negative regulation of cellular process	-2.64681	-0.187351	13/633	PSR1,RXT3,CTH1,ADR1,HSF1,AVO1,ORC1,GAL80,DSL1,WHI3,SLZ1,HOS1,CHD1,RPT6
4_Member	GO:0048523	negative regulation of cellular process	-2.64681	-0.187351	13/633	PSR1,RXT3,CTH1,ADR1,HSF1,AVO1,ORC1,GAL80,DSL1,WHI3,SLZ1,HOS1,CHD1
4_Member	GO:0048519	negative regulation of biological process	-2.48945	-0.118934	14/741	PSR1,RXT3,CTH1,ADR1,HSF1,RPT6,AVO1,ORC1,GAL80,DSL1,WHI3,SLZ1,HOS1,CHD1
4_Member	GO:2000113	negative regulation of cellular macromolecule biosynthetic process	-2.05564	0	8/344	RXT3,CTH1,ADR1,ORC1,GAL80,WHI3,HOS1,CHD1
4_Member	GO:0010558	negative regulation of macromolecule biosynthetic process	-2.02656	0	8/348	RXT3,CTH1,ADR1,ORC1,GAL80,WHI3,HOS1,CHD1
5_Summary	GO:1901987	regulation of cell cycle phase transition	-2.57242	-0.150752	5/112	RIM15,NUD1,ORC1,DSL1,WHI3
5_Member	GO:1901987	regulation of cell cycle phase transition	-2.57242	-0.150752	5/112	RIM15,NUD1,ORC1,DSL1,WHI3
5_Member	GO:1901990	regulation of mitotic cell cycle phase transition	-2.57242	-0.150752	5/112	RIM15,NUD1,ORC1,DSL1,WHI3
5_Member	GO:1901989	positive regulation of cell cycle phase transition	-2.51662	-0.129707	3/34	RIM15,NUD1,WHI3
5_Member	GO:1901992	positive regulation of mitotic cell cycle phase transition	-2.51662	-0.129707	3/34	RIM15,NUD1,WHI3
6_Summary	GO:1903311	regulation of mRNA metabolic process	-2.25478	0	3/42	CTH1,RIE1,WHI3,PRP45,SNU56,CFT1,SLZ1,FIR1
6_Member	GO:1903311	regulation of mRNA metabolic process	-2.25478	0	3/42	CTH1,RIE1,WHI3
6_Member	GO:0016071	mRNA metabolic process	-2.15352	0	8/331	PRP45,CTH1,SNU56,CFT1,RIE1,WHI3,SLZ1,FIR1
7_Summary	GO:0016049	cell growth	-2.0969	0	4/92	GPR1,AVO1,WHI3,SLZ1
7_Member	GO:0016049	cell growth	-2.0969	0	4/92	GPR1,AVO1,WHI3,SLZ1
